# Supplementary material for: CaMKII binding to GluN2B is important for massed spatial learning in the Morris water maze
Source: F1000Res. 2014 Aug 12;3:193. [Version 1] doi: 10.12688/f1000research.4660.1 (PMC4149248; doi:10.12688/f1000research.4660.1)
Supplement: Data sets for behavioral tasks in wild type and GlunN2BKI mice — The raw data tables show the performances of the individual wild type and GlunN2B KI mice in the various behavioral tasks, which are represented in the text and figures as mean ± the standard error of the mean (SEM). Data sets for ‘MWM data’, ‘Barnes maze data’, ‘Elevated plus maze data set’ and ‘Contextual fear conditioning data set’ are shown. Specific information can be found in text file. [file f1000research-3-4981-s0000.tgz]

Archive with 1 entries (1 files):
- 3dfeff4a-31ca-44d4-93f7-ccbdd5f43dd8_Data_sets.zip
